# Supplementary material for: Identify and Validate the Transcriptomic, Functional Network, and Predictive Validity of FBXL19-AS1 in Hepatocellular Carcinoma
Source: Front Oncol. 2020 Dec 3;10:609601. doi: 10.3389/fonc.2020.609601 (PMC7744744; doi:10.3389/fonc.2020.609601)
Supplement: Supplementary file 1 [file DataSheet_1.zip]

Archive with 8 entries (7 files):
- Supplementary material/Figure S1.docx
- Supplementary material/Figure S2.docx
- Supplementary material/Figure S3.docx
- Supplementary material/Table S1.docx
- Supplementary material/Table S2.docx
- Supplementary material/Table S3.docx
- Supplementary material/Table S4.docx
- Supplementary material/
